# Supplementary material for: Why the short face? Developmental disintegration of the neurocranium drives convergent evolution in neotropical electric fishes
Source: Ecol Evol. 2017 Feb 15;7(6):1783–801. doi: 10.1002/ece3.2704 (PMC5355199; doi:10.1002/ece3.2704)
Supplement: Supplementary file 4 [file ECE3-7-1783-s004.xlsx]

## Sheet: Sheet1
Table S1. Specimens and museum catalog (Catalog #)information for each individual used for the interspecific study of gymnotiform neurocranial morphologies. Uncatalogued specimens (uncat) are accompanied by field numbers.
Species	Catalog #	Species	Catalog #
Adontosternarchus balaenops	ANSP uncat. FD2015	Gymnotus ucamara	ANSP uncat. FD2015
Adontosternarchus clarkae	FMNH 114766	Gymnotus varzea	ANSP uncat. FD2015
Adontosternarchus devenanzii	ANSP uncat. FD2015	Hypopomus artedi	AUM 62945
Adontosternarchus nebulosus	FMNH 117280	Hypopygus cryptogenys	INPA 29446
Adontosternarchus sachsi	ANSP uncat. FD2015	Hypopygus lepturus	ANSP uncat. FD2015
Akawaio penak	ROM 93463	Hypopygus minissimus	UF 148533
Apteronotus albifrons	UF 29921	Hypopygus neblinae	ANSP uncat. FD2015
Apteronotus apurensis	UMMZ 228869	Hypopygus nijsseni	ANSP uncat. FD2015
Apteronotus baniwa	AUM 54987	Hypopygus ortegai	UF 148584
Apteronotus bonapartii	ANSP uncat. FD2015	Iracema caiana	ANSP uncat. FD2015
Apteronotus brasiliensis	ANSP 69647	Magosternarchus duccis	ANSP 192995
Apteronotus cuchillejo	UF25559	Magosternarchus raptor	UF 116762
Apteronotus cuchillo	UMMZ 157673	Megadontognathus kaitukaensis	ANSP 195961
Apteronotus eschmeyeri	CAS 72115	Microsternarchus bilineatus	UNCAT
Apteronotus leptorhynchus	UMMZ 145761	Orthosternarchus tamandua	ANSP uncat. FD2015
Apteronotus macrolepis	ANSP uncat. MJG	Parapteronotus hasemani	CAS 56510
Apteronotus macrostomus	FMNH 92638	Pariosternarchus amazonensis	MCP34917
Apteronotus magdalenensis	USNM 123795	Pariosternarchus amazonensis	ANSP191996
Apteronotus pemon	UF 33905	Platyurosternarchus macrostomus	ANSP uncat. FD2015
Archolaemus blax	INPA 18451	Porotergus duende	ANSP uncat. FD2015
Archolaemus janeae	ANSP 197978	Porotergus gimbelli	ANSP uncat. FD2015
Brachyhypopomus beebei	MUSM 39375	Procerusternarchus pixuna	INPA 29494
Brachyhypopomus bennetti	ANSP 178397	Racenisia fimbriipinna	ANSP uncat. FD2015
Brachyhypopomus bombilla	UF 183773	Rhabdolichops caviceps	ANSP uncat. FD2015
Brachyhypopomus brevirostris	ANSP uncat. IQ2015	Rhabdolichops lundbergi	ANSP uncat. FD2015
Brachyhypopomus draco	ANSP uncat. FD2015	Rhabdolichops navalha	ANSP uncat. FD2015
Brachyhypopomus gauderio	ANSP uncat. FD2015	Rhabdolichops nigrimans	ANSP uncat. FD2015
Brachyhypopomus occidentalis	USNM 293152	Rhabdolichops troscheli	ANSP 197642
Brachyhypopomus pinnicaudatus	ANSP uncat. FD2015	Rhamphichthys apurensis	ANSP 162300
Brachyhypopomus walteri	ANSP uncat. FD2015	Rhamphichthys drepanium	UF 78066
Compsaraia compsus	ANSP 163033	Rhamphichthys hahni	ANSP uncat. FD2015
Compsaraia samueli	ANSP uncat. FD2015	Rhamphichthys marmoratus	ANSP uncat. FD2015
Distocyclus conirostris	ANSP uncat. FD2015	Rhamphichthys rostratus	INPA 17645
Eigenmannia cf limbata	ANSP uncat. FD2015	Steatogenys duidae	ANSP uncat. FD2015
Eigenmannia humboldtii	AUM 28753	Steatogenys elegans	ANSP uncat. FD2015
Eigenmannia macrops	ANSP uncat. FD2015	Sternarchella calhamazon	ANSP uncat. FD2015
Eigenmannia microstoma	MZUSP 24643	Sternarchella orinoco	USNM 228727
Eigenmannia nigra	ANSP uncat. FD2015	Sternarchella orinoco	USNM 228727
Eigenmannia vicentespelaea	LBP 15289	Sternarchella orinoco	USNM 228727
Eigenmannia virencens	ANSP uncat. FD2015	Sternarchella orinoco	USNM 228727
Electrophorus electricus	UMMZ 2044265	Sternarchella orthos	USNM 228725
Gymnorhamphichthys bogardusi	ANSP uncat. FD2015	Sternarchella orthos	USNM 228871
Gymnorhamphichthys britskii	ANSP uncat. FD2015	Sternarchella orthos	USNM 228725
Gymnorhamphichthys hypostomus	ANSP uncat. FD2015	Sternarchella schotti	UF 116570
Gymnorhamphichthys petiti	UF 19898	Sternarchella sima	ANSP197107
Gymnorhamphichthys rondoni	AUM 44617	Sternarchella sima	USNM 373114
Gymnotus arapaima	ANSP uncat. FD2015	Sternarchella sima	USNM 373114
Gymnotus bahianus	MCP 18110	Sternarchella sima	USNM 373114
Gymnotus carapo	ANSP uncat. FD2015	Sternarchella terminalis	FMNH 115241
Gymnotus carapo	AUM 20624	Sternarchella terminalis	MUSM uncat. Goulding 401
Gymnotus carapo	MZUSP 30006	Sternarchella terminalis	MUSM uncat Goulding 401
Gymnotus carapo	ANSP uncat. FD2015	Sternarchella terminalis	ANSP uncat. FD2015
Gymnotus carapo	UF 36597	Sternarchogiton labiatus	ANSP uncat. FD2015
Gymnotus anguillaris	UMMZ 190413	Sternarchogiton nattereri	ANSP uncat. FD2015
Gymnotus chaviro	MUSM 33714	Sternarchogiton porcinum	ANSP uncat. FD2015
Gymnotus chimarrao	UFRGS 6775	Sternarchogiton preto	USNM 233393
Gymnotus choco	NRM 27734	Sternarchorhamphus muelleri	FMNH 115426
Gymnotus coropinae	ANSP uncat. FD2015	Sternarchorhamphus muelleri	USNM 228807
Gymnotus curupira	ANSP uncat. FD2015	Sternarchorhynchus curvirostris	ANSP 192774
Gymnotus cylindricus	UMMZ 193986	Sternarchorhynchus galibi	ANSP 187155
Gymnotus diamantinensis	ANSP uncat. FD2015	Sternarchorhynchus goeldii	ANSP uncat. FD2015
Gymnotus inaequilabiatus	UMMZ 207025	Sternarchorhynchus hagedornae	ANSP uncat. FD2015
Gymnotus javari	UMMZ 224596	Sternarchorhynchus higuchii	ANSP 194950
Gymnotus javari	ANSP uncat. FD2015	Sternarchorhynchus inpai	ANSP 196466
Gymnotus jonasi	ANSP uncat. FD2015	Sternarchorhynchus kokraimoro	ANSP 196380
Gymnotus maculosus	ANSP uncat. FD2015	Sternarchorhynchus montanus	ANSP uncat. FD2015
Gymnotus mamiraua	ANSP uncat. FD2015	Sternarchorhynchus mormyrus	ANSP 195483
Gymnotus obscurus	ANSP uncat. FD2015	Sternarchorhynchus oxyrhynchus	USNM 228987
Gymnotus obscurus	ANSP uncat. FD2015	Sternarchorhynchus retzeri	ANSP uncat. FD2015
Gymnotus panamensis	ANSP uncat. FD2015	Sternarchorhynchus stewarti	ANSP 187151
Gymnotus pantanal	UMMZ 206080	Sternarchorhynchus yepezi	ANSP 165222
Gymnotus pantherinus	MCP20666	Sternopygus aequilabiatus	ANSP uncat. FD2015
Gymnotus pantherinus	LSP 0932	Sternopygus astrabes	ANSP uncat. FD2015
Gymnotus sylvius	LGP 2338	Sternopygus branco	ANSP uncat. FD2015
Gymnotus tigre	UF 122821	Sternopygus macrurus	ANSP uncat. FD2015
Gymnotus tigre	UF 122821	Sternopygus xingu	UMMZ 228961
Gymnotus tiquie	MZUSP 85002	Tembeassu marauna	MZUSP 48510
