# Supplementary material for: Why the short face? Developmental disintegration of the neurocranium drives convergent evolution in neotropical electric fishes
Source: Ecol Evol. 2017 Feb 15;7(6):1783–801. doi: 10.1002/ece3.2704 (PMC5355199; doi:10.1002/ece3.2704)
Supplement: Supplementary file 5 [file ECE3-7-1783-s005.xlsx]

## Sheet: Sheet1
Supplementary Table 2. Materials for study of gymnotiform neurocranial ontogenies uncatalogued specimens (uncat)accompanied by field number.
Species	Lot	N	TL	NC size (mm)
Adontosternarchus baleanops	ANSP 200257	13	40-176	8-16
Apteronotus albifrons	UF29921	16	51-212	15-30
Brachyhypopomus brevirostris	ANSP uncat	17	84-249	8-18
Compsaraia compsa	ANSP 163063	20	105-323	8-31
Compsaraia samueli	ANSP 200250	39	107-265	8-31
Gymnorhamphicthyes hypostomus	ANSP 200245	18	83-226	22-48
Gymnotus carapo	ANSP uncat	18	73-275	7-32
Gymnotus coropinae	UF 127343	14	61-104	5-11
Porotergus gimbeli	ANSP uncat	26	116-180	10-16
Steatogenys elegans	ANSP 200213	30	159-190	9-14
Sternarchella calhamazon	ANSP 200258	22	50-169	9-19
Sternarchella orinoco	USNM 228753	18	119-279	12-29
Sternarchella orthos	ANSP uncat	25	112-280	15-42
Sternarchogiton nattereri	ANSP 200255	20	125-217	11-21
Sternarchorhynchus hagedornae	ANSP uncat	23	50-283	9-38
Sternarchorhynchus montanus	ANSP uncat	18	33-195	5-35
Sternopygus macrurus	ANSP uncat	26	141-300	15-30
Specimens	363
Species	17
