# Supplementary material for: Why the short face? Developmental disintegration of the neurocranium drives convergent evolution in neotropical electric fishes
Source: Ecol Evol. 2017 Feb 15;7(6):1783–801. doi: 10.1002/ece3.2704 (PMC5355199; doi:10.1002/ece3.2704)
Supplement: Supplementary file 6 [file ECE3-7-1783-s006.xlsx]

## Sheet: Sheet1
Table S3. Model fitting of the first principal component (relative skull length) across three models of trait evolution: Brownian motion (BM), early burst (EB), and Orenstein-Uhlenbeck (OU).
Model	Log-likelihood	AIC	AICc
BM	51.4459	-98.8919	-98.7996
EB	51.4459	-96.8919	-96.7058
OU	78.0264	-150.053	-149.867
