# Supplementary material for: Why the short face? Developmental disintegration of the neurocranium drives convergent evolution in neotropical electric fishes
Source: Ecol Evol. 2017 Feb 15;7(6):1783–801. doi: 10.1002/ece3.2704 (PMC5355199; doi:10.1002/ece3.2704)
Supplement: Supplementary file 7 [file ECE3-7-1783-s007.xlsx]

## Sheet: Sheet1
Table S4. Examples of craniate species exhibiting heterocephaly as a main axis of shape change during growth, and/or as geographic variation in adults (population). All data from analyses of neurocranial shape, or for head shape when denoted by *.
Species	Common name	Class	Scale	References
Lampetra ﬂuviatilis	European River Lamprey	Hyperoartia	Growth*	Abou et al. 2013
Bothriolepis canadensis	Antiarch	Placoderma	Growth*	Cloutier, 2010
Ginglymostoma cirratum	Nurse Shark	Chondricthyes	Growth*	Robinson & Motta, 2002
Heterodontus francisci	California Horn Sharks	Chondricthyes	Growth	Summers et al., 2004
Acipenser ruthenus	Sterlet Sturgeon	Actinopterygii	Growth*	Parker, 1882
Atractosteus tristoechus	Cuban Sea Gar	Actinopterygii	Growth*	Comabella et al., 2013
Lepisosteus osseus	Longnose Gar	Actinopterygii	Growth	Kammerer et al., 2006
Danio rerio	Zebrafish	Actinopterygii	Growth	Bird & Mabee, 2003; Schoenebeck et al. 2012
Clarias gariepinus	African Sharptooth Catfish	Actinopterygii	Growth	Adriaens et al., 1998
Corydoras aeneus	Bronze Corydoras	Actinopterygii	Growth	Huysentruyt et al., 2011
Oryzias latipes	Japanese Ricefish	Actinopterygii	Growth	Gunter et al., 2014
Dermogenys pusilla	Wrestling Halfbeak	Actinopterygii	Growth	Gunter et al., 2014
Belone acus	Garfish Needlefish	Actinopterygii	Growth	Gunter et al., 2014
Amphilophus citrinellus	Midas Cichlid	Actinopterygii	Growth	Meyer, 1990
Micropterus salmoides	Largemouth Bass	Actinopterygii	Growth	Wintzer & Motta, 2005
Haplochromis elegans	Lake George Haplochromis	Actinopterygii	Growth	Otten, 1982
Gasterosteus aculeatus	Threespine Stickleback	Actinopterygii	Growth & Population	Caldecutt & Adams, 1998
Neoceratodus forsteri	Queensland Lungfish	Dipnoi	Growth	Kemp, 1999
Pelodytes punctatus	Common Parsley Frog	Amphibia	Growth	Garriga & Llorente, 2012
Bufo americanus	American Toad	Amphibia	Growth	Larson, 2004
Rana sylvatica	Wood Frog	Amphibia	Growth	Larson, 2002
Brachycephalus ephippium	Pumpkin Toadlet	Amphibia	Population	Clemente-Carvalho et al. 2008
Chelydra serpentina	Common Snapping Turtle	Reptilia	Growth	Rieppel, 1993
Gallotia galloti	Tenerife Wall Lizard	Reptilia	Growth	Barahona & Barbadillo, 1998
Podarcis muralis	Common Wall Lizard	Reptilia	Population	Urošević et al., 2014
Crocodylus niloticus	Nile Crocodile	Reptilia	Growth	Watanabe & Slice, 2014
Alligator mississippiensis	American Alligator	Reptilia	Growth	Watanabe & Slice, 2014
Corvus corone	Hooded Crows	Aves	Growth	Rofstad, 1986
Passer domesticus	House Sparrow	Aves	Growth	Nero, 1951
Tetrao urogallus	Western Capercaillie	Aves	Growth & Population	Lindén & Väisänen 1986
Ctenomys minutus	Tiny Tuco-tuco	Mammalia	Population	Fornel et al., 2010
Hippopotamus amphibius	Hippopotomus	Mammalia	Growth	Weston, 2003
Phocoena phocoena	Harbour Porpoise	Mammalia	Growth & Population	Galatius & Gol’din, 2011
Felis silvestris catus	Domestic Cat	Mammalia	Growth	Ginn et al., 2008
Canis lupus domesticus	Domestic Dog	Mammalia	Growth	Ginn et al., 2008; Drake & Klingenberg, 2010; Schoenebeck et al. 2012
Myotis punicus	Felten's Vesper Bat	Mammalia	Population	Evin et al., 2008
Cercopithecus aethiops	Vervet Monkey	Mammalia	Population	Cardini et al., 2007
Pan paniscus	Bonobo	Mammalia	Growth	Mitteroecker, 2005
Pan troglodytes	Chimpanzee	Mammalia	Growth	Mitteroecker, 2005
Homo sapiens	Human	Mammalia	Growth	Retzius, 1909; Weidenreich, 1945; Lynch et al., 1996; Sparks & Jantz, 2002; Cieri et al., 2014; Holton et al., 2014
40
Literature Cited
Abou Chakra M, Hall BK, Stone JR. 2014. Using information in taxonomists’ heads to resolve hagfish and lamprey relationships and recapitulate craniate–vertebrate phylogenetic history. Historical Biology 26: 652-660.
Adriaens D, Verraes W. 1998. Ontogeny of the osteocranium in the African catfish, Clarias gariepinus Burchell (1822)(Siluriformes: Clariidae): ossification sequence as a response to functional demands. Journal of Morphology 235: 183-237.
Barahona F, Barbadillo LJ. 1998. Inter-and intraspecific variation in the post-natal skull of some lacertid lizards. Journal of Zoology 245: 393-405.
Bird NC, Mabee PM. 2003. Developmental morphology of the axial skeleton of the zebrafish, Danio rerio (Ostariophysi: Cyprinidae). Developmental Dynamics 228: 337-357.
Caldecutt WJ, Adams DC. 1998. Morphometrics of trophic osteology in the threespine stickleback, Gasterosteus aculeatus. Copeia 1998: 827-838.
Cardini A, Jansson AU, Elton S. 2007. A geometric morphometric approach to the study of ecogeographical and clinal variation in vervet monkeys. Journal of Biogeography 34: 1663-1678.
Cieri RL, Churchill SE, Franciscus RG, Tan J, Hare B. 2014. Craniofacial feminization, social tolerance, and the origins of behavioral modernity. Current Anthropology 55: 419-443.
Clemente-Carvalho R, Monteiro L, Bonato V, Rocha H, Pereira G, Oliveira D, Lopes R, Haddad CFB, Martins E, Dos Reis S. 2008. Geographic variation in cranial shape in the pumpkin toadlet (Brachycephalus ephippium): a geometric analysis. Journal of Herpetology 42: 176-185.
Cloutier R. 2010. The fossil record of fish ontogenies: Insights into developmental patterns and processes. Seminars in cell & developmental biology: Elsevier, 400-413.
Comabella Y, Hurtado A, García-Galano T. 2010. Morphology Ontogenetic Changes in the Morphology and Morphometry of Cuban Gar (Atractosteus tristoechus). Zoological Science 27: 931.
Drake AG, Klingenberg CP. 2010. Large‐scale diversification of skull shape in domestic dogs: disparity and modularity. The american naturalist 175: 289-301.
Evin A, Baylac M, Ruedi M, Mucedda M, PONS J. 2008. Taxonomy, skull diversity and evolution in a species complex of Myotis (Chiroptera: Vespertilionidae): a geometric morphometric appraisal. Biological Journal of the Linnean Society 95: 529-538.
Fornel R, CORDEIRO‐ESTRELA P, De Freitas TRO. 2010. Skull shape and size variation in Ctenomys minutus (Rodentia: Ctenomyidae) in geographical, chromosomal polymorphism, and environmental contexts. Biological Journal of the Linnean Society 101: 705-720.
Galatius A, Gol’din P. 2011. Geographic variation of skeletal ontogeny and skull shape in the harbour porpoise (Phocoena phocoena). Canadian Journal of Zoology 89: 869-879.
Garriga N, Llorente GA. 2012. Chondrocranial ontogeny of Pelodytes punctatus (Anura: Pelodytidae). Response to competition: geometric morphometric and allometric change analysis. Acta Zoologica 93: 453-464.
Ginn JA, Kumar M, McKiernan BC, Powers BE. 2008. Nasopharyngeal turbinates in brachycephalic dogs and cats. Journal of the American Animal Hospital Association 44: 243-249.
Gunter HM, Koppermann C, Meyer A. 2014. Revisiting de Beer's textbook example of heterochrony and jaw elongation in fish: calmodulin expression reflects heterochronic growth, and underlies morphological innovation in the jaws of belonoid fishes. BioMed Central 5.
Holton NE, Yokley TR, Froehle AW, Southard TE. 2014. Ontogenetic scaling of the human nose in a longitudinal sample: implications for genus homo facial evolution. American journal of physical anthropology 153: 52-60.
Huysentruyt F, Geerinckx T, Brunain M, Adriaens D. 2011. Development of the osteocranium in Corydoras aeneus (Gill, 1858) Callichthyidae, Siluriformes. Journal of Morphology 272: 573-582.
Kammerer CF, Grande L, Westneat MW. 2006. Comparative and developmental functional morphology of the jaws of living and fossil gars (Actinopterygii: Lepisosteidae). Journal of Morphology 267: 1017-1031.
Kemp A. 1999. Ontogeny of the skull of the Australian lungfish Neoceratodus forsteri (Osteichthyes: Dipnoi). Journal of Zoology 248: 97-137.
Larson PM. 2002. Chondrocranial development in larval Rana sylvatica (Anura: Ranidae): morphometric analysis of cranial allometry and ontogenetic shape change. Journal of Morphology 252: 131-144.
Larson PM. 2004. Chondrocranial morphology and ontogenetic allometry in larval Bufo americanus (Anura, Bufonidae). Zoomorphology 123: 95-106.
Lindén H, Väisänen RA. 1986. Growth and sexual dimorphism in the skull of the Capercaillie Tetrao urogallus: a multivariate study of geographical variation. Ornis Scandinavica 17: 85-98.
Lynch JM, Wood CG, Luboga S. 1996. Geometric morphometrics in primatology: craniofacial variation in Homo sapiens and Pan troglodytes. Folia Primatologica 67: 15-39.
Meyer A. 1990. Morphometrics and allometry in the trophically polymorphic cichlid fish, Cichlasoma citrinellum: alternative adaptations and ontogenetic changes in shape. Journal of Zoology 221: 237-260.
Mitteroecker P, Gunz P, Bookstein FL. 2005. Heterochrony and geometric morphometrics: a comparison of cranial growth in Pan paniscus versus Pan troglodytes. Evolution & development 7: 244-258.
Nero RW. 1951. Pattern and rate of cranial'ossification'in the House Sparrow. The Wilson bulletin 63: 84-88.
Otten E. 1982. The jaw mechanism during growth of a generalized Haplochromis species: H. elegans Trewavas 1933 (Pisces, Cichlidae). Netherlands journal of zoology 33: 55-98.
Parker WK. 1882. On the structure and development of the skull in sturgeons (Acipenser ruthenus and A. sturio). Philosophical Transactions of the Royal Society of London 173: 139-185.
Retzius G. 1909. The so-called North European race of mankind. A review of, and views on, the development of some anthropological questions. The Journal of the Royal Anthropological Institute of Great Britain and Ireland 39: 277-313.
Rieppel O. 1993. Studies on skeleton formation in reptiles: patterns of ossification in the skeleton of Chelydra serpentina (Reptilia, Testudines). Journal of Zoology 231: 487-509.
Robinson MP, Motta PJ. 2002. Patterns of growth and the effects of scale on the feeding kinematics of the nurse shark (Ginglymostoma cirratum). Journal of Zoology 256: 449-462.
Rofstad G. 1986. Growth and morphology of nestling Hooded Crows Corvus corone cornix, a sexually dimorphic bird species. Journal of Zoology 208: 299-323.
Schoenebeck JJ, Hutchinson SA, Byers A, Beale HC, Carrington B, Faden DL, Rimbault M, Decker B, Kidd JM, Sood R. 2012. Variation of BMP3 contributes to dog breed skull diversity. PLoS genetics 8: e1002849.
Sparks CS, Jantz RL. 2002. A reassessment of human cranial plasticity: Boas revisited. Proceedings of the National Academy of Sciences 99: 14636-14639.
Summers AP, Ketcham RA, Rowe T. 2004. Structure and function of the horn shark (Heterodontus francisci) cranium through ontogeny: development of a hard prey specialist. Journal of Morphology 260: 1-12.
Urošević A, Ljubisavljević K, Ivanović A. 2013. Patterns of cranial ontogeny in lacertid lizards: morphological and allometric disparity. Journal of evolutionary biology 26: 399-415.
Watanabe A, Slice D. 2014. The utility of cranial ontogeny for phylogenetic inference: a case study in crocodylians using geometric morphometrics. Journal of evolutionary biology 27: 1078-1092.
Weidenreich F. 1945. The brachycephalization of recent mankind. Southwestern Journal of anthropology 1: 1-54.
Weston EM. 2003. Evolution of ontogeny in the hippopotamus skull: using allometry to dissect developmental change. Biological Journal of the Linnean Society 80: 625-638.
Wintzer A, Motta P. 2005. Diet‐induced phenotypic plasticity in the skull morphology of hatchery‐reared Florida largemouth bass, Micropterus salmoides floridanus. Ecology of Freshwater Fish 14: 311-318.
