# Supplementary material for: Why the short face? Developmental disintegration of the neurocranium drives convergent evolution in neotropical electric fishes
Source: Ecol Evol. 2017 Feb 15;7(6):1783–801. doi: 10.1002/ece3.2704 (PMC5355199; doi:10.1002/ece3.2704)
Supplement: Supplementary file 8 [file ECE3-7-1783-s008.xlsx]

## Sheet: Sheet1
Table S5. Craniate taxa for which heterocephaly has been reported to be an imporant axis of skull shape evolution. Axes reported from multivariate statistical analyses as as either Principle Components (PC) or partial warps (PW). All data from analyses of neurocranial shape, except for head shape in non-gnathstome taxa (*) where neurocrania do not consolidate during growth. Note predominance of h…
Taxon	View(s)	First axis	Second axis	References	Clade
Myxine, Lampetra	Lateral*	Head depth	Heterocephaly	Abou et al., 2014	Craniata
Petromyzontidae	Lateral*	Heterocephaly	Head depth	Evans & Albert, unpubl.	Hyperoartia
Hammerhead sharks (Sphyrnidae)	Ventral	Cephalofoil width	Heterocephaly	Mara, 2010	Chondricthyes
Anostomoid characiforms	Lateral	Heterocephaly	Heterorhynchy	Sidlauskas, 2008	Teleostei
Apteronotid gymnotiformes	Dorsal, Lateral	Heterocephaly	Heterorhynchy	Evans & Albert, unpubl.	Teleostei
Gymnotid gymnotiformes	Ventral	Heterocephaly	Neurocranial width	Maxime, 2014	Teleostei
Pomacentrid Damselfishes	Lateral	Heterocephaly	Head depth	Cooper & Westneat, 2009	Teleostei
Tanganykan Cichilds	Lateral	Heterocephaly	Heterorhynchy	Albertson & Kocher, 2001; Albertson et al., 2003	Teleostei
Telmatherina Sailfin silversides	Lateral	Heterocephaly	Heterorhynchy	Roy et al., 2007	Teleostei
Seahorses, Pipefishes (Syngnathidae)	Lateral	Heterocephaly	Heterorhynchy	Leysen et al., 2011	Teleostei
Salamanders	Dorsal	Heterocephaly	Neurocranial width	Ivanović et al., 2013	Amphibia
Rhynchocephalia	Lateral	Heterocephaly	Neurocranial depth, orbit diameter	Jones, 2008	Reptilia
Anolis lizards	Dorsal	Heterocephaly	Jaw muscle attachment sites	Sanger et al., 2012	Reptilia
Turtles	Dorsal, Lateral	Heterocephaly	Neurocranial depth & width	Claude et al., 2004	Reptilia
Crocodylians, fossils	Dorsal	Snout width	Heterocephaly	Young et al., 2010	Reptilia
Crocodylians, extant	Dorsal	Snout width	Heterocephaly	Watanabe & Slice, 2014	Reptilia
Non-avian dinosaurs	Lateral	Heterocephaly	Heterorhynchy	Brusatte et al., 2012	Reptilia
Birds and dinosaurs	Lateral	Heterocephaly	Heterorhynchy	Bhullar et al., 2012	Reptilia
Birds, 160 species, all orders	Lateral	Heterocephaly	Heterorhynchy	Klingenberg & Marugán-Lobón, 2013	Reptilia
Corvidae	Lateral	Heterocephaly	Frontal width	Kulemeyer et al., 2009	Reptilia
Mammalia	Dorsal	Heterocephaly	Neurocranial width	Marcus, 2000	Mammalia
Antelopes, Fruit Bats, Mongooses, Tree Squirels	Lateral	Heterocephaly	Heterorhynchy	Cardini & Poly, 2013	Mammalia
Sotalia dolphins	Dorsal, Lateral, Ventral	Heterorhynchy	Heterocephaly	Monteiro-Filho et al., 2002	Mammalia
Odontocetes	Dorsal, Lateral, Ventral	Heterocephaly	Heterorhynchy	Galatius, 2010	Mammalia
Greater & Lesser Pandas	Lateral	Heterocephaly	Heterorhynchy	Figueirido et al., 2012	Mammalia
Carnivora	Lateral	Heterocephaly	Heterorhynchy	Figueirido et al., 2013	Mammalia
Carnivora	Lateral	Heterocephaly	Heterorhynchy	Wroe & Milne, 2007	Mammalia
Felidae	Lateral	Heterocephaly	Heterorhynchy	Christiansen, 2008	Mammalia
Primates	Lateral	Heterorhynchy	Heterocephaly	Fleagle et al., 2010	Mammalia
Lemurs	Ventral, Lateral	Heterocephaly	Heterorhynchy	Baab et al., 2014	Mammalia
Myotis bats	Ventral, Lateral	Heterocephaly	Neurocranial width	Evin et al., 2008	Mammalia
31
Osteostraci	Dorsal*	Heterocephaly	NA	Gregory, 1935	Osteostraci
Titanotheres	Ventral*	Heterocephaly	NA	Gregory, 1934	Mammalia
Literature Cited
Abou Chakra M, Hall BK, Stone JR. 2014. Using information in taxonomists’ heads to resolve hagfish and lamprey relationships and recapitulate craniate–vertebrate phylogenetic history. Historical Biology 26: 652-660.
Albertson RC, Kocher TD. 2001. Assessing morphological differences in an adaptive trait: A landmark&hyphen; based morphometric approach. Journal of Experimental Zoology 289: 385-403.
Albertson RC, Streelman JT, Kocher TD. 2003. Directional selection has shaped the oral jaws of Lake Malawi cichlid fishes. Proceedings of the National Academy of Sciences 100: 5252-5257.
Baab KL, Perry JM, Rohlf FJ, Jungers WL. 2014. Phylogenetic, Ecological, and Allometric Correlates of Cranial Shape in Malagasy Lemuriforms. Evolution 68: 1450-1468.
Bhullar B-AS, Marugán-Lobón J, Racimo F, Bever GS, Rowe TB, Norell MA, Abzhanov A. 2012. Birds have paedomorphic dinosaur skulls. Nature 487: 223-226.
Brusatte SL, Sakamoto M, Montanari S, Harcourt Smith W. 2012. The evolution of cranial form and function in theropod dinosaurs: insights from geometric morphometrics. Journal of evolutionary biology 25: 365-377.
Cardini A, Polly PD. 2013. Larger mammals have longer faces because of size-related constraints on skull form. Nature communications 4: 2458.
Christiansen P. 2008. Evolution of skull and mandible shape in cats (Carnivora: Felidae). PloS one 3: e2807.
Claude J, Pritchard PC, Tong H, Paradis E, Auffray J-C. 2004. Ecological correlates and evolutionary divergence in the skull of turtles: a geometric morphometric assessment. Systematic Biology 53: 933-948.
Cooper WJ, Westneat MW. 2009. Form and function of damselfish skulls: rapid and repeated evolution into a limited number of trophic niches. BMC Evolutionary Biology 9: 24.
Evin A, Baylac M, Ruedi M, Mucedda M, PONS J. 2008. Taxonomy, skull diversity and evolution in a species complex of Myotis (Chiroptera: Vespertilionidae): a geometric morphometric appraisal. Biological Journal of the Linnean Society 95: 529-538.
Figueirido B, Serrano‐Alarcón F, Palmqvist P. 2012. Geometric morphometrics shows differences and similarities in skull shape between the red and giant pandas. Journal of Zoology 286: 293-302.
Figueirido B, Tseng ZJ, Martín‐Serra A. 2013. Skull shape evolution in durophagous carnivorans. Evolution 67: 1975-1993.
Fleagle JG, Gilbert CC, Baden AL. 2010. Primate cranial diversity. American journal of physical anthropology 142: 565-578.
Galatius A, Gol’din P. 2011. Geographic variation of skeletal ontogeny and skull shape in the harbour porpoise (Phocoena phocoena). Canadian Journal of Zoology 89: 869-879.
Gregory WK. 1934. Polyisomerism and anisomerism in cranial and dental evolution among vertebrates. Proceedings of the National Academy of Sciences of the United States of America 20: 1.
Gregory WK. 1935. On the evolution of the skulls of vertebrates with special reference to heritable changes in proportional diameters (anisomerism). Proceedings of the National Academy of Sciences of the United States of America 21: 1.
Ivanović A, Üzüm N, Wielstra B, Olgun K, Litvinchuk SN, Kalezić ML, Arntzen JW. 2013. Is mitochondrial DNA divergence of Near Eastern crested newts (Triturus karelinii group) reflected by differentiation of skull shape? Zoologischer Anzeiger-A Journal of Comparative Zoology 252: 269-277.
Jones M. 2008. Skull shape and feeding strategy in Sphenodon and other Rhynchocephalia (Diapsida: Lepidosauria). Journal of Morphology 269: 945.
Klingenberg CP, Marugán-Lobón J. 2013. Evolutionary Covariation in Geometric Morphometric Data: Analyzing Integration, Modularity, and Allometry in a Phylogenetic Context. Systematic Biology 62: 591-610.
Kulemeyer C, Asbahr K, Gunz P, Frahnert S, Bairlein F. 2009. Functional morphology and integration of corvid skulls–a 3D geometric morphometric approach. Frontiers in Zoology 6: 2-2.
Leysen H, Christiaens J, De Kegel B, Boone M, Van Hoorebeke L, Adriaens D. 2011. Musculoskeletal structure of the feeding system and implications of snout elongation in Hippocampus reidi and Dunckerocampus dactyliophorus. Journal of fish biology 78: 1799-1823.
Mara KR. 2010. Evolution of the Hammerhead Cephalofoil: Shape Change, Space Utilization, and Feeding Biomechanics in Hammerhead Sharks (Sphyrnidae).
Marcus L, Hingst-Zaher E, Zaher H. 2000. Application of landmark morphometrics to skulls representing the orders of living mammals. Hystrix, the Italian Journal of Mammalogy 11: 27-47.
Maxime EL, Albert JS. 2014. Redescription of the Tuvirão, Gymnotus inaequilabiatus Valenciennes, 1839, Using High-Resolution X-ray Computed Tomography. Copeia 2014: 462-472.
Monteiro-Filho ELdA, Monteiro LR, Reis SFd. 2002. Skull shape and size divergence in dolphins of the genus Sotalia: a tridimensional morphometric analysis. Journal of Mammalogy 83: 125-134.
Roy D, Paterson G, Hamilton PB, Heath DD, Haffner GD. 2007. Resource‐based adaptive divergence in the freshwater fish Telmatherina from Lake Matano, Indonesia. Molecular Ecology 16: 35-48.
Sanger TJ, Mahler DL, Abzhanov A, Losos JB. 2012. Roles for modularity and constraint in the evolution of cranial diversity among Anolis lizards. Evolution 66: 1525-1542.
Sidlauskas B. 2008. Continuous and arrested morphological diversification in sister clades of characiform fishes: a phylomorphospace approach. Evolution 62: 3135-3156.
Watanabe A, Slice D. 2014. The utility of cranial ontogeny for phylogenetic inference: a case study in crocodylians using geometric morphometrics. Journal of evolutionary biology 27: 1078-1092.
Wroe S, Milne N. 2007. Convergence and remarkably consistent constraint in the evolution of carnivore skull shape. Evolution 61: 1251-1260.
Young NM, Chong HJ, Hu D, Hallgrímsson B, Marcucio RS. 2010. Quantitative analyses link modulation of sonic hedgehog signaling to continuous variation in facial growth and shape. Development 137: 3405-3409.
