# Supplementary material for: Why the short face? Developmental disintegration of the neurocranium drives convergent evolution in neotropical electric fishes
Source: Ecol Evol. 2017 Feb 15;7(6):1783–801. doi: 10.1002/ece3.2704 (PMC5355199; doi:10.1002/ece3.2704)
Supplement: Supplementary file 9 [file ECE3-7-1783-s009.xlsx]

## Sheet: p-MD
Table S6. Pairwise comparisons of ontogenetic disparity for 17 species of gymnotifrom fishes. Bold values indicate statistical significance
Species	A. baleanops	S. elegans	G. hypostomus	S. hagedornae	A. albifrons	S. macrurus	C. compsa	S. nattereri	S. orthos	S. orinoco	G. carapo	C. samueli	S. montanus	B. brevirostris	G. coropinae	P. gimbelli	S. calhamazon
A. baleanops	1	0.602	0.001	0.001	0.091	0.09	0.032	0.832	0.779	0.198	0.446	0.026	0.001	0.15	0.428	0.026	0.193
S. elegans	0.602	1	0.001	0.001	0.131	0.113	0.032	0.736	0.75	0.327	0.726	0.034	0.001	0.227	0.693	0.031	0.317
G. hypostomus	0.001	0.001	1	0.001	0.001	0.001	0.001	0.001	0.001	0.001	0.001	0.001	0.002	0.001	0.001	0.001	0.001
S. hagedornae	0.001	0.001	0.001	1	0.001	0.001	0.001	0.001	0.001	0.001	0.001	0.001	0.477	0.001	0.001	0.001	0.001
A. albifrons	0.091	0.131	0.001	0.001	1	0.947	0.714	0.107	0.089	0.619	0.324	0.799	0.001	0.797	0.369	0.729	0.544
S. macrurus	0.09	0.113	0.001	0.001	0.947	1	0.64	0.086	0.063	0.619	0.289	0.679	0.001	0.833	0.351	0.629	0.582
C. compsa	0.032	0.032	0.001	0.001	0.714	0.64	1	0.034	0.024	0.348	0.163	0.896	0.001	0.518	0.19	0.956	0.315
S. nattereri	0.832	0.736	0.001	0.001	0.107	0.086	0.034	1	0.968	0.217	0.515	0.012	0.001	0.176	0.532	0.037	0.216
S. orthos	0.779	0.75	0.001	0.001	0.089	0.063	0.024	0.968	1	0.21	0.525	0.012	0.001	0.155	0.517	0.022	0.215
S. orinoco	0.198	0.327	0.001	0.001	0.619	0.619	0.348	0.217	0.21	1	0.585	0.366	0.001	0.827	0.658	0.329	0.975
G. carapo	0.446	0.726	0.001	0.001	0.324	0.289	0.163	0.515	0.525	0.585	1	0.144	0.001	0.469	0.957	0.152	0.595
C. samueli	0.026	0.034	0.001	0.001	0.799	0.679	0.896	0.012	0.012	0.366	0.144	1	0.001	0.549	0.196	0.936	0.322
S. montanus	0.001	0.001	0.002	0.477	0.001	0.001	0.001	0.001	0.001	0.001	0.001	0.001	1	0.001	0.001	0.001	0.001
B. brevirostris	0.15	0.227	0.001	0.001	0.797	0.833	0.518	0.176	0.155	0.827	0.469	0.549	0.001	1	0.52	0.502	0.804
G. coropinae	0.428	0.693	0.001	0.001	0.369	0.351	0.19	0.532	0.517	0.658	0.957	0.196	0.001	0.52	1	0.193	0.635
P. gimbelli	0.026	0.031	0.001	0.001	0.729	0.629	0.956	0.037	0.022	0.329	0.152	0.936	0.001	0.502	0.193	1	0.328
S. calhamazon	0.193	0.317	0.001	0.001	0.544	0.582	0.315	0.216	0.215	0.975	0.595	0.322	0.001	0.804	0.635	0.328	1
