# Supplementary material for: Why the short face? Developmental disintegration of the neurocranium drives convergent evolution in neotropical electric fishes
Source: Ecol Evol. 2017 Feb 15;7(6):1783–801. doi: 10.1002/ece3.2704 (PMC5355199; doi:10.1002/ece3.2704)
Supplement: Supplementary file 10 [file ECE3-7-1783-s010.xlsx]

## Sheet: Sheet1
Table S7. Ontogenetic global integration, modularity and integration of 17 species accompanied by allometrically corrected (AC) values for each species.
Species	Ontogenetic GI	AC-GI	p-value	Ontogenetic CR	AC-CR	p-value	r.pls	AC-r.pls	p-values
Adontosternarchus balaenops	-0.52019	-0.608	0.469	0.883	0.942	0.026	0.791	0.897	0.11
Apteronotus albifrons	-0.5352	-0.449		1.029	0.967		0.901	0.824
Brachyhypopomus brevirostris	-0.5352	-0.324		0.876	0.951		0.873	0.677
Compsaraia compsa	-0.5754	-0.439		1.083	1.005		0.951	0.882
Compsaraia samueli	-0.6298	-0.474		0.999	0.713		0.915	0.669
Gymnorhamphichthys hypostomus	-1.0131	-0.782		1.098	0.953		0.966	0.975
Gymnotus carapo	-0.49074	-0.284		0.992	0.812		0.914	0.722
Gymnotus coropinae	-0.3765	-0.342		0.85	0.754		0.734	0.876
Porotergus gimbeli	-0.5241	-0.483		0.979	0.991		0.754	0.883
Steatogenys elegans	-0.3377	-0.328		1.006	1.005		0.919	0.858
Sternarchella calhamazon	-0.504	-0.52		0.818	0.712		0.816	0.622
Sternarchella orinoco	-0.3817	-0.302		0.921	0.938		0.822	0.747
Sternarchella orthos	-0.334	-0.339		0.924	0.963		0.703	0.745
Sternarchogiton nattereri	-0.0332	-0.535		1.135	0.987		0.994	0.79
Sternarchorhynchus hagedornae	-0.7427	-0.698		1.048	0.623		0.977	0.871
Sternarchorhynchus montanus	-0.7497	-0.651		1.069	0.945		0.988	0.918
Sternopygus macrurus	-0.5154	-0.464		0.822	0.721		0.622	0.643
